# Supplementary material for: Assessing the application of big data technology in platform business model: A hierarchical framework
Source: PLoS One. 2020 Sep 24;15(9):e0238152. doi: 10.1371/journal.pone.0238152 (PMC7514008; doi:10.1371/journal.pone.0238152)
Supplement: S1 Data — (XLSX) [file pone.0238152.s001.xlsx]

## Sheet: Questionnaire
The questionnaire about the influence of big data on the platform business model
Dear experts: Hello! In order to explore the influence of big data on the platform business model, and to clarify the development direction of platform enterprises to improve their competitive advantage by using big data, this survey is launched. Your Suggestions will be valuable information for the future development of platform enterprises, and this survey will be kept confidential. Thank you a…
Explanation of questionnaire filling: The data filled in the table is the influence degree between the attributes, for example, the number filled in row 2, column 3 represents the influence degree of C2 on C3 There are five levels of the influence degree, and the range is an integer between 0 and 4: 0: no influence, 1: very weak influence, 2: weak influence, 3: strong influence, 4: very strong in…
Explanation	Criteria	Market Segmentation (C1)	Value Content (C2)	Information Management (C3)	Community Building (C4)	Technical Support (C5)	Customer Attraction (C6)	Relationship Management (C7)	Customer Development(C8)	Pricing (C9)	Media Advertising (C10)	Financial Products (C11)	Privacy Security (C12)	Symbiosis (C13)	Legality (C14)
Determine target customers according to customers' browsing and purchasing conditions	Market Segmentation (C1)
Decide whether to develop their own products or own logistics systems according to the evaluation of customers on the purchasing of goods	Value Content (C2)
Management and systematic analysis of consumer information and store information	Information Management (C3)
Design pages according to customers' browsing habits and select suppliers according to customers' complaint rates	Community Building (C4)
Improve the platform technology according to customers' platform experiences	Technical Support (C5)
Select the optimal advertising strategy according to the promotion data of the cooperation platform and make recommendations based on the products that customers browse, click, add to the shopping cart and purchase on the platform	Customer Attraction (C6)
Use big data to establish a membership system for customer relationship management and improve corresponding services to maintain customer relationships according to customer feedback information	Relationship Management (C7)
Existing customers recommend the business to potential customers	Customer Development (C8)
According to the feedback of customers on product preference and price information, product pricing can be conveyed to merchants or self-operated products	Pricing (C9)
Arrange advertising space according to product popularity and charge a commission in proportion to sales volume	Media Advertising (C10)
Develop financial products according to payment methods and establish credit compensation systems according to the default rates and repayment delay times of financial products	Financial Products (C11)
Use authentication techniques to ensure the authenticity and confidentiality of partners	Privacy Security (C12)
Select platform cooperation products and promotion modes according to platform market segmentation data	Symbiosis (C13)
Establish effective information security for a large amount of user information held by the platform to prevent information leakage	Legality (C14)

## Sheet: Sheet1
0	2	4	3	4	4	1	4	3	3	2	0	3	2
2	0	4	3	2	4	3	4	2	3	2	3	3	3
2	2	0	3	3	4	4	4	2	2	2	4	1	2
3	4	4	0	4	2	4	3	2	3	0	1	4	3
1	2	2	3	0	4	4	4	0	1	2	3	3	0
1	2	3	3	3	0	3	2	4	1	2	4	1	2
2	2	3	3	0	1	0	3	1	1	2	4	4	4
2	2	1	2	0	1	4	0	4	2	1	4	2	4
1	1	0	0	2	1	1	1	0	2	2	1	0	0
3	2	2	1	0	2	2	1	1	0	0	1	0	1
2	0	0	1	0	2	1	1	2	1	0	1	3	1
3	3	2	1	2	0	1	1	0	4	4	0	1	4
2	2	2	3	0	0	2	1	2	4	4	0	0	3
2	3	0	0	2	0	0	0	4	4	4	4	3	0

## Sheet: Sheet2
0	1	4	2	4	4	1	4	4	3	3	0	2	2
1	0	4	2	2	4	3	4	3	3	3	2	2	2
1	1	0	2	2	4	4	4	2	2	0	4	1	2
2	3	4	0	4	2	4	3	2	3	0	1	4	3
1	2	2	3	0	4	4	4	0	1	3	3	3	0
1	2	2	2	1	0	2	1	4	1	2	4	1	2
2	1	2	2	0	1	0	2	1	1	2	4	4	4
1	2	1	2	0	1	4	0	4	2	1	4	1	4
1	1	0	0	2	1	1	1	0	2	3	1	0	0
3	2	2	1	0	2	2	1	1	0	0	1	0	1
2	0	0	1	0	2	1	1	2	1	0	1	3	1
2	2	2	1	2	0	1	1	0	4	4	0	2	2
2	2	2	3	0	0	2	2	2	4	4	0	0	2
2	2	0	0	2	0	0	0	4	4	4	2	2	0

## Sheet: Sheet3
0	3	4	3	4	3	1	4	4	3	3	0	3	3
2	0	3	3	3	4	2	4	3	3	3	3	3	3
2	3	0	3	3	4	3	4	2	2	0	4	3	3
3	4	4	0	3	2	4	3	3	3	0	3	4	3
3	3	3	3	0	4	3	4	0	0	3	3	3	0
2	3	2	2	2	0	3	0	4	1	2	4	3	3
3	3	2	2	0	1	0	3	2	1	3	4	3	4
2	2	1	2	0	2	4	0	4	2	2	3	3	4
1	1	0	0	2	1	1	0	0	2	3	1	0	0
3	2	2	1	0	2	2	1	1	0	0	1	0	1
2	0	0	1	0	2	1	1	2	1	0	1	3	1
2	2	2	1	2	0	1	1	0	4	4	0	1	1
2	2	2	3	0	0	2	2	2	4	4	0	0	2
2	2	0	0	2	0	0	0	4	4	4	2	2	0

## Sheet: Sheet4
0	3	3	3	4	4	1	4	4	3	3	0	3	3
2	0	4	3	3	3	2	4	3	3	3	3	3	3
2	3	0	3	3	4	4	3	1	1	0	4	3	3
2	2	4	0	3	2	4	3	2	3	0	3	4	3
2	2	3	3	0	4	4	3	0	0	3	3	2	0
2	2	2	1	1	0	3	0	4	1	2	3	3	2
1	2	2	2	0	1	0	2	2	1	2	4	4	3
2	1	1	1	0	1	4	0	3	2	2	4	3	4
1	0	0	0	2	1	1	0	0	2	3	1	0	0
3	2	2	1	0	2	2	1	1	0	0	1	0	1
2	0	0	1	0	2	1	1	2	1	0	1	2	1
3	2	3	1	2	0	2	2	0	4	3	0	1	1
1	1	1	3	0	0	2	2	2	3	4	1	0	3
2	3	0	0	3	0	0	0	3	4	4	3	3	0

## Sheet: Sheet5
0	3	4	3	3	4	1	4	4	3	3	0	2	2
3	0	4	3	3	4	2	3	3	3	3	2	2	2
2	3	0	3	3	4	3	4	1	1	0	4	2	2
3	2	3	0	4	4	4	3	2	3	0	2	4	3
2	2	3	3	0	3	4	3	0	0	3	2	2	0
3	2	3	2	2	0	3	0	3	1	2	4	3	2
1	2	2	2	0	3	0	2	2	1	2	4	3	4
2	1	1	1	0	1	4	0	4	2	2	3	3	4
1	0	0	0	2	1	1	0	0	2	3	1	0	0
2	1	1	1	0	1	1	1	1	0	0	1	0	1
1	0	0	1	0	1	1	1	2	1	0	1	1	1
3	2	3	1	2	0	2	2	0	4	4	0	1	1
1	1	1	3	0	0	2	2	2	4	4	1	0	3
2	3	0	0	3	0	0	0	4	4	3	2	2	0

## Sheet: Sheet6
0	2	4	2	4	4	1	4	3	2	2	0	1	1
2	0	4	2	2	4	1	4	2	2	2	1	1	1
1	2	0	2	2	4	4	4	1	1	0	4	1	1
2	1	4	0	4	3	4	2	1	2	0	1	3	2
1	1	2	2	0	4	4	4	0	0	2	1	1	0
2	1	2	1	1	0	2	0	3	1	1	4	2	1
1	1	1	1	0	2	0	1	1	1	1	4	4	4
1	1	1	1	0	1	3	0	4	1	1	4	2	4
1	0	0	0	1	1	1	0	0	1	2	1	0	0
1	1	1	1	0	1	1	1	1	0	0	1	0	1
1	0	0	1	0	1	1	1	1	1	0	1	1	1
2	1	1	1	1	0	1	1	0	4	4	0	1	1
1	1	1	2	0	0	1	1	1	4	4	3	0	3
1	2	0	0	2	0	0	0	4	4	4	3	3	0

## Sheet: Sheet7
0	2	4	3	4	4	1	4	3	3	3	0	1	2
3	0	4	3	3	4	2	4	3	3	3	2	2	2
2	3	0	3	3	4	4	4	1	1	0	4	2	2
3	2	4	0	4	3	4	3	2	3	0	2	3	3
2	2	3	3	0	4	4	4	0	0	3	2	2	0
3	2	3	2	2	0	3	0	3	1	2	4	3	2
1	2	2	2	0	3	0	2	2	1	2	4	4	4
2	1	1	1	0	1	3	0	4	2	2	4	3	4
2	0	0	0	2	1	1	0	0	2	3	1	0	1
2	1	1	1	0	1	1	1	1	0	0	2	0	1
1	0	0	1	0	1	1	1	2	1	0	1	2	1
1	1	1	0	0	0	1	1	0	4	4	0	1	1
1	1	1	1	0	0	1	1	1	4	4	0	0	1
1	1	1	0	1	0	0	0	4	4	4	1	1	0
